# Supplementary material for: Type 2 diabetes mellitus-associated transcriptome alterations in cortical neurones and associated neurovascular unit cells in the ageing brain
Source: Acta Neuropathol Commun. 2021 Jan 6;9:5. doi: 10.1186/s40478-020-01109-y (PMC7788898; doi:10.1186/s40478-020-01109-y)
Supplement: Supplementary file 4 — Additional file 4 Table S1 IMPaLA-Enriched Pathways in the KEGG Database. #, number; IMPaLA, Integrated Molecular Pathway Level Analysis; KEGG, Kyoto Encyclopaedia of Genes and Genomes [file 40478_2020_1109_MOESM4_ESM.xlsx]

## Sheet: Supplementary Table S1
Supplementary Table S1
IMPaLA-Enriched Pathways in the KEGG Database
KEGG Pathway	Genes	#	P-value
Neuronal pathways
PI3K-Akt signalling pathway	ATF2;BCL2;BCL2L1;COL6A6;FGF2;FOXO3;G6PC2;HGF;IFNA5;IL6;ITGA4;ITGA9;LAMA3;LPAR4;MCL1;MET;NTRK2;PPP2R5D;RPS6KB1	19	0.00427
MAPK signalling pathway	ARRB1;ATF2;FGF2;HGF;MAP3K13;MAP3K7;MECOM;MET;NFATC3;MKNK1;NF1;NTRK2	12	0.00534
Pathways in cancer	ADCY2;ADCY6;ARNT;BCL2;BCL2L1;CBL;FGF2;GNA13;GSTA5;HGF;IFNA5;IL6;LAMA3;LPAR4;MECOM;MET;NKX3-1;PPARD;PTGS2;RPS6KB1;SMAD3;SMAD4	22	0.00593
Cellular senescence	CDK1;CHEK1;FOXO3;HIPK1;IL6;NFATC3;SMAD3	7	0.0156
Herpes simplex infection	CDK1;IFNA5;IL6;IRF9;MAP3K7;NXF5;PILRA	7	0.0156
Proteoglycans in cancer	CBL;CD44;FGF2;HGF;MET;RPS6KB1;TIAM1	7	0.0156
Cell cycle	CDC14A;CDK1;CHEK1;MAD2L1;SMAD3;SMAD4;STAG1;TFDP1;TFDP2	9	0.0243
Focal adhesion	BCL2;COL6A6;HGF;ITGA4;ITGA9;LAMA3;MET;MYL12A;PARVB	9	0.0243
Rap1 signalling pathway	ADCY2;ADCY6;APBB1IP;FGF2;HGF;LAT;LCP2;LPAR4;MET;TIAM1	10	0.0273
Gastric cancer	BCL2;FGF2;HGF;MET;RPS6KB1;SMAD3;SMAD4	7	0.0313
Alzheimer disease	APBB1;COX5B;MME;NDUFA1;NDUFA8;NDUFB3;NDUFB6	7	0.0313
Amoebiasis	CD1D;GNAL;IL6;LAMA3;SERPINB13;SERPINB9	6	0.0313
Hematopoietic cell lineage	CD1D;CD44;CD59;IL6;ITGA4;MME	6	0.0313
HIF-1 signalling pathway	ARNT;BCL2;CYBB;IL6;MKNK1;RPS6KB1	6	0.0313
TNF signalling pathway	ATF2;IL6;ITCH;MAP3K7;PTGS2;TAB3	6	0.0313
Oxidative phosphorylation	ATP6V0C;COX5B;NDUFA1;NDUFA8;NDUFB3;NDUFB6	6	0.0313
Regulation of actin cytoskeleton	FGF2;GNA13;ITGA4;ITGA9;MYL12A;TIAM1	6	0.0313
Retrograde endocannabinoid signalling	ADCY2;ADCY6;GABRA5;GRIA1;KCNJ5;NDUFA1;NDUFA8;NDUFB3;NDUFB6;PTGS2	10	0.0322
Cytokine-cytokine receptor interaction	BMPR1B;HGF;IFNA5;IL17RB;IL6;MET;TNFSF13;TNFSF9	8	0.0355
Epstein-Barr virus infection	ATF2;BCL2;CD44;CDK1;MAP3K7;POLR3G	6	0.0355
Insulin signalling pathway	CBL;G6PC2;MKNK1;PHKA1;PPP1R3F;PTPN1;RPS6KB1;SORBS1	8	0.0391
Hepatitis B	ATF2;BCL2;IFNA5;IL6;NFATC3;SMAD3;SMAD4	7	0.0469
Kaposi's sarcoma-associated herpes virus infection	FGF2;GABARAPL1;IFNA5;IL6;IRF9;NFATC3;PTGS2	7	0.0469
Astrocytic pathways
Ribosome	MRPL13;MRPL14;MRPL20;MRPL33;MRPS10;MRPS11;MRPS18C;MRPS5;RPL13;RPL13A;RPL15;RPL18;RPL23;RPL23A;RPL27;RPL41;RPL5;RPL7A;RPLP0;RPS13;RPS15A;RPS17;RPS20;RPS25;RPS27;RPS27A;RPS27L;RPS3A	28	1.49e-08
Bacterial invasion of epithelial cells	ACTB;BCAR1;CBL;CLTA;CRKL;CTNNA1;ELMO2;MAD2L2;PIK3R3;PTK2;RHOA;SHC1;VCL	13	0.000244
Insulin signalling pathway	CALM1;CALML4;CBL;CRKL;FLOT1;INSR;IRS1;MAP2K2;MAPK1;MKNK2;PHKA1;PIK3R3;PKLR;PPP1R3E;PRKAR2A;RAF1;RHOQ;TSC2;SHC1;SORBS1	20	0.000418
Sphingolipid signalling pathway	MAP2K2;MAPK1;PIK3R3;PLCB1;PPP2CA;PPP2CB;PRKCA;PTEN;RAF1;RHOA;TNF;TNFRSF1A;TP53	13	0.000732
Autophagy	ATG10;ATG16L1;ATG16L2;ATG2B;ATG5;CTSB;GABARAPL2;IRS1;MAP2K2;MAP3K7;MAPK1;PIK3R3;PPP2CA;PPP2CB;PTEN;RAB7A;RAF1;SNAP29;TSC2;WIPI1	20	0.000851
RNA transport	EIF1;EIF1AX;EIF3D;EIF3I;EIF5;EIF5B;FXR1;NUP188;NUP50;NUP88;NXF2;PABPC1;POM121;RPP14	14	0.000854
Focal adhesion	ACTB;BCAR1;COL6A5;CRKL;EGF;EGFR;IGF1;ITGA7;MAPK1;MYL12A;MYLK3;PARVG;PDGFRA;PIK3R3;PPP1R12A;PPP1R12B;PRKCA;PTEN;PTK2;RAF1;RELN;RHOA;SHC1;TNXB;VCL	25	0.000912
Oxytocin signalling pathway	ACTB;ADCY9;CACNA1C;CALM1;CALML4;CAMK1D;CAMK2B;CD38;EEF2;EEF2K;EGFR;GNAS;MAP2K2;MAP2K5;MAPK1;MYLK3;NFATC3;PIK3R5;PLCB1;PPP1R12A;PPP1R12B;PRKCA;RAF1;RHOA	24	0.00109
Pathways in cancer	ADCY9;ARHGEF12;BCL2L11;CALM1;CALML4;CAMK2B;CBL;CDK4;CDK6;CRKL;CSF3R;CTNNA1;CUL2;EDNRA;EGF;EGFR;EML4;F2R;FGF1;FGF4;FGFR1;FGFR2;GNAS;HDAC2;HES5;HEY1;IFNGR1;IGF1;IGSTM3;IL12A;IL15;IL2;IL6R;KITLG;MAP2K2;MAPK1;MAX;MLH1;MSH6;NFE2L2;NQO1;PDGFRA;PIK3R3;PLCB1;PLCG2;PRKCA;PTEN;PTK2;RAF1;RHOA;SKP2;SMAD4;STAT6;STAT6B;SUFU;TFG;TGFBR1;TP53;WNT2B;WNT4;WNT5A	61	0.00235
Human papillomavirus infection	CDK4;CDK6;COL6A5;CREB5;DLG3;EGF;EGFR;GNAS;HDAC2;HDAC6;HDAC9;HES5;HEY1;IRF1;IRF3;ITGA7;MAP2K2;MAPK1;NFX1;PIK3R3;PKM;PPP2CA;PPP2CB;PTEN;PTK2;RAF1;RELN;TNF;TNFRSF1A;TNXB;TP53;TSC2;UBE3A;WNT2B;WNT4;WNT5A	36	0.00249
Long-term potentiation	CACNA1C;CALM1;CALML4;CAMK2B;GRIN1;GRIN2C;GRM5;MAP2K2;MAPK1;PLCB1;PRKCA;RAF1	12	0.00342
Endocytosis	AGAP1;ARF3;CBL;CHMP2B;CLTA;CXCR2;CYTH2;EGFR;EPS15L1;FGFR2;FOLR1;GIT2;GRK4;GRK7;HGS;HSPA1A;ITCH;PDGFRA;PIP5K1B;RAB10;RAB11B;RAB11FIP3;RAB5B;RAB7A;RHOA;RUFY1;SMAP2;SNX1;STAM2;TFRC;TGFBR1;VPS29;ZFYVE9	33	0.00358
Rap1 signalling pathway	ACTB;ADCY9;BCAR1;CALM1;CALML4;CRKL;EFNA2;EGF;EGFR;F2R;FARP2;FGF1;FGF4;FGFR1;FGFR2;GNAS;GRIN1;IGF1;INSR;KITLG;MAP2K2;MAPK1;PDGFRA;PIK3R3;PLCB1;PRKCA;RAF1;RHOA;SIPA1L3;	29	0.00375
Spliceosome	DDX46;DHX8;HNRNPA3;HNRNPC;HSPA1A;PHF5A;PPIL1;PRPF4;SNRPA;SNRPB;SNRPB2;SNW1A;SRSF3;TXNL4;U2AF2;USP39	16	0.00409
Neurotrophin signalling pathway	CALM1;CALML4;CAMK2B;CRKL;IRS1;MAP2K2;MAP2K5;MAPK1;PIK3R3;PLCG2;RAF1;RHOA;SHC1;TP53	14	0.00472
Apoptosis	ACTB;BCL2L11;CTSB;CTSC;DDIT3;DFFA;MAP2K2;MAPK1;PIK3R3;RAF1;TNF;TNFRSF10C;TNFRSF1A;TP53	14	0.00525
Protein processing in endoplasmic reticulum	CALR;CRYAB;DDIT3;DERL1;DNAJA1;DNAJB1;DNAJB12;HSPA1A;MBTPS1;NFE2L2;NSFL1C;SEC31A;SEC61A1;UBE2D4;UBE2J1;UBQLN4;VCP;XBP1	18	0.00531
ErbB signalling pathway	ABL2;CAMK2B;CBL;CRKL;EGF;EGFR;MAP2K2;MAPK1;PIK3R3;PLCG2;PRKCA;PTK2;RAF1;SHC1;STAT5B	15	0.00537
Proteoglycans in cancer	ACTB;ARHGEF12;CAMK2B;CBL;CD44;EGFR;FGFR1;IGF1;MAP2K2;MAPK1;PIK3R3;PLAU;PLCG2;PPP1R12A;PPP1R12B;PRKCA;PTK2;RAF1;RHOA;TLR4;TNF;TP53;WNT2B;WNT4;WNT5A	25	0.00558
Longevity regulating pathway	ADCY9;ATG5;CRYAB;HDAC2;HSPA1A;IGF1;INSR;IRS1;PIK3R3;SOD1	10	0.00586
MicroRNAs in cancer	BCL2L11;CD44;CDK6;CRKL;EGFR;GLS;IRS1;MAP2K2;MAPK1;PDGFRA;PLAU;PLCG2;PRKCA;PTEN;RAF1;RHOA;SHC1;TNXB;TP53;ZEB2	20	0.00639
Regulation of actin cytoskeleton	ABI2;ACTB;ARHGEF12;ARHGEF7;BCAR1;CHRM2;CRKL;EGF;EGFR;F2R;FGF1;FGF4;FGFR1;FGFR2;IQGAP3;ITGA7;MAP2K2;MAPK1;MYH9;MYL12A;MYLK3;NCKAP1L;PDGFRA;PIK3R3;PIP5K1B;PPP1R12A;PPP1R12B;PTK2;RAF1;RHOA;TMSB4X;VCL	32	0.00688
Kaposi's sarcoma-associated herpesvirus infection	CALM1;CALML4;CDK4;CDK6;GABARAPL2;IFNGR1;IRF3;MAP2K2;MAPK1;NFATC3;PIK3R3;PIK3R5;PLCG2;RAF1;TNFRSF1A;TP53	16	0.00773
SNARE interactions in vesicular transport	GOSR2;SNAP29;STX8;VAMP1;VAMP2;VAMP4;VTI1A;VTI1B	8	0.00781
Circadian entrainment	ADCY9;CACNA1C;CALM1;CALML4;CAMK2B;GNAS;GRIN1;GRIN2C;MAPK1;PLCB1;PRKCA	11	0.00977
Long-term depression	CACNA1A;GNAS;IGF1;MAP2K2;MAPK1;PLCB1;PPP2CA;PPP2CB;PRKCA;RAF1	10	0.00977
Phosphatidylinositol signalling system	CALM1;CALML4;IP6K2;ITPK1;PI4KB;PIK3R3;PIP5K1B;PLCB1;PLCG2;PRKCA;PTEN	11	0.0112
MAPK signalling pathway	CACNA1A;CACNA1C;CRKL;DDIT3;EFNA2;EGF;EGFR;ELK4;FGF1;FGF4;FGFR1;FGFR2;HSPA1A;IGF1;INSR;KITLG;MAP2K2;MAP2K5;MAP3K13;MAP3K7;MAPK1;MAX;MKNK2;MYD88;NF1;NFATC3;PDGFRA;PRKCA;RAF1;RASA1;TGFBR1;TNF;TNFRSF1A;TP53	34	0.0129
Fluid shear stress and atherosclerosis	ACTB;ACVR2A;CALM1;CALML4;GSTM3;IL1R2;MAP2K5;MAP3K7;MEF2A;NFE2L2;NQO1;PIK3R3;PTK2;RHOA;TNF;TNFRSF1A;TP53;TXN	18	0.013
Chemokine signalling pathway	ADCY9;BCAR1;CCR6;CRKL;CXCL14;CXCL5;CXCR2;GRK4;GRK7;MAPK1;PIK3R3;PLCB1;PTK2;RAF1;RHOA;SHC1;STAT5B	17	0.0147
Small cell lung cancer	CDK4;CDK6;MAX;PIK3R3;PTEN;PTK2;SKP2;TP53	8	0.0156
mRNA surveillance pathway	CPSF7;ETF1;NXF2;PABPC1;PPP2CA;PPP2CB;SMG5;WDR33	8	0.0156
Melanogenesis	ADCY9;CALM1;CALML4;CAMK2B;DCT;GNAS;KITLG;MAP2K2;MAPK1;PLCB1;PRKCA;RAF1;WNT2B;WNT4;WNT5A	15	0.0181
T cell receptor signalling pathway	CD8A;CDK4;IL2;MAP2K2;MAP3K7;MAPK1;NFATC3;PIK3R3;RAF1;RHOA;TNF	11	0.0186
Glioma	CALM1;CALML4;CAMK2B;CDK4;CDK6;EGF;EGFR;IGF1;MAP2K2;MAPK1;PDGFRA;PIK3R3;PLCG2;PRKCA;PTEN;RAF1;SHC1;TP53	18	0.021
GnRH signalling pathway	ADCY9;CACNA1C;CALM1;CALML4;CAMK2B;EGFR;GNAS;MAP2K2;MAPK1;PLCB1;PRKCA;RAF1	12	0.021
Ras signalling pathway	ABL2;CALM1;CALML4;EFNA2;EGF;EGFR;FGF1;FGF4;FGFR1;FGFR2;GRIN1;HTR7;IGF1;INSR;KITLG;MAP2K2;MAPK1;NF1;PDGFRA;PIK3R3;PLCG2;PRKCA;RAB5B;RAF1;RASA1;RHOA;SHC1	27	0.0225
Axon guidance	ARHGEF12;CAMK2B;EFNA2;MAPK1;NFATC3;RAF1;RASA1;RHOA;PIK3R3;PLCG2;PRKCA;PTK2;RGS3;SEMA5A;TRPC3;WNT4;WNT5A	17	0.023
Dopaminergic synapse	CACNA1A;CACNA1C;CALM1;CALML4;CAMK2B;CREB5;GNAL;GNAS;PLCB1;PPP2CA;PPP2CB;PRKCA	12	0.0269
Chronic myeloid leukemia	CBL;CDK4;CDK6;CRKL;HDAC2;MAP2K2;MAPK1;PIK3R3;RAF1;SHC1;SMAD4;STAT5B;TGFBR1;TP53	14	0.0295
Tight junction	ACTB;ACTR2;CDK4;CFTR;DLG3;HSPA4;MYH9;MYL12A;JAM2;NF2;OCLN;PPP2CA;PPP2CB;RHOA;TJP1	15	0.0302
AMPK signalling pathway	ADRA1A;CFTR;CREB5;EEF2;EEF2K;HMGCR;IGF1;INSR;IRS1;MAP3K7;PFKFB3;PIK3R3;PPP2CA;PPP2CB;RAB10;RAB11B;STRADA;TSC2	18	0.0304
Central carbon metabolism in cancer	EGFR;FGFR1;FGFR2;GLS;MAP2K2;MAPK1;PDGFRA;PIK3R3;PKM;PTEN;RAF1;TP53	12	0.0309
Cysteine and methionine metabolism	AHCYL1;BHMT2;CDO1;GCLC;GOT2;LDHB	6	0.0313
RNA degradation	CNOT10;DCPS;EDC3;EXOSC2;HSPA9;PABPC1	6	0.0313
Steroid hormone biosynthesis	AKR1C1;AKR1C4;CYP1A1;CYP19A1;CYP3A7;HSD17B12	6	0.0313
mTOR signalling pathway	ATP6V1D;IGF1;INSR;IRS1;MAP2K2;MAPK1;MIOS;PIK3R3;PRKCA;PTEN;RAF1;RHOA;SESN2;SKP2;STRADA;TNF;TNFRSF1A;TSC2;WNT2B;WNT4;WNT5A	21	0.0319
Oocyte meiosis	ADCY9;ANAPC1;BUB1;CALM1;CALML4;CAMK2B;CPEB4;FBXO5;IGF1;MAD2L2;MAPK1;PPP2CA;PPP2CB;SMC3	14	0.0328
PI3K-Akt signalling pathway	BCL2L11;CDK4;CDK6;CHRM2;COL6A5;CREB5;CSF3R;EFNA2;EGF;EGFR;F2R;FGF1;FGF4;FGFR1;FGFR2;IGF1;IL2;IL6R;INSR;IRS1;ITGA7;KITLG;MAP2K2;MAPK1;OSM;PDGFRA;PIK3R3;PIK3R5;PPP2CA;PPP2CB;PRKCA;PRLR;PTEN;PTK2;RAF1;RELN;TLR4;TNXB;TP53;TSC2	40	0.0366
Hepatocellular carcinoma	ACTB;ARID1A;BRD7;CDK4;CDK6;EGFR;GSTM3;MAP2K2;MAPK1;NFE2L2;NQO1;PIK3R3;PLCG2;PRKCA;PTEN;RAF1;SHC1;SMAD4;SMARCA2;SMARCC1;TGFBR1;TP53;WNT2B;WNT4;WNT5A	25	0.037
Renin secretion	ADRB3;AGT;CACNA1C;CALM1;CALML4;CTSB;EDNRA;GNAS;PDE1C;PLCB1	10	0.0371
Systemic lupus erythematosus	H2AFV;H2AFX;H3F3A;HIST1H2BF;HIST1H2BG;HIST1H2BK;HLA-DQA1;SNRPB;SSB;TNF	10	0.0371
Glutamatergic synapse	ADCY9;CACNA1A;CACNA1C;GLS;GNAS;GRIK1;GRIN1;GRIN2C;GRM5;MAPK1;PLCB1;PRKCA	12	0.0376
Vascular smooth muscle contraction	ADCY9;ADRA1A;ARHGEF12;AVPR1A;CACNA1C;CALD1;CALM1;CALML4;CYP4A11;EDNRA;GNAS;KCNU1;MAP2K2;MAPK1;MYLK3;PLCB1;PPP1R12A;PPP1R12B;PRKCA;RAF1;RHOA	21	0.0386
Breast cancer	CDK4;CDK6;EGF;EGFR;FGF1;FGF4;FGFR1;HES5;HEY1;IGF1;MAP2K2;MAPK1;PIK3R3;PTEN;RAF1;SHC1;TP53;WNT2B;WNT4;WNT5A	20	0.04
Estrogen signalling pathway	ADCY9;CALM1;CALML4;CREB5;EGFR;FKBP4;GNAS;HSPA1A;KRT23;MAP2K2;MAPK1;NCOA2;PIK3R3;PLCB1;RAF1;SHC1	16	0.0411
Wnt signalling pathway	CAMK2B;CSNK2A1;MAP3K7;NFATC3;PLCB1;PRKCA;RHOA;SFRP1;SMAD4;SOX17;TBL1X;TP53;WNT2B;WNT4;WNT5A	15	0.0413
p53 signalling pathway	CCNG2;CDK4;CDK6;IGF1;PTEN;SESN1;SESN2;SFN;TP53;TSC2;ZMAT3	11	0.042
Cell cycle	ANAPC1;BUB1;BUB3;CDK4;CDK6;HDAC2;MAD2L2;ORC5;SFN;SKP2;SMAD4;SMC3;TP53	13	0.0426
Tuberculosis	ARHGEF12;CALM1;CALML4;CAMK2B;CEBPG;FCGR2C;HLA-DQA1;HSPA9;IFNGR1;IL12A;MAPK1;MYD88;RAB5B;RAB7A;RAF1;RHOA;TLR4;TNF;TNFRSF1A;VDR	20	0.0438
Non-alcoholic fatty liver disease (NAFLD)	BCL2L11;DDIT3;IL6R;INSR;IRS1;ITCH;MLXIP;NDUFA1;NDUFA10;NDUFA2;NDUFAB1;NDUFC1;PIK3R3;PKLR;TNF;TNFRSF1A;XBP1	17	0.0468
Necroptosis	CAMK2B;CHMP2B;FAF1;H2AFV;H2AFX;IFNGR1;NLRP3;PPIA;SLC25A6;STAT5B;STAT6;TLR4;TNF;TNFRSF1A;TNFRSF10C	15	0.0468
Alcoholism	CALM1;CALML4;CREB5;GNAS;GRIN1;GRIN2C;H2AFV;H2AFX;H3F3A;HDAC2;HDAC6;HDAC9;HIST1H2BF;HIST1H2BG;HIST1H2BK;MAPK1;RAF1;SHC1	18	0.0475
Choline metabolism in cancer	EGF;EGFR;GPCPD1;MAP2K2;MAPK1;PCYT1B;PDGFRA;PIK3R3;PIP5K1B;PRKCA;RAF1;SLC44A3;TSC2	13	0.0479
Measles	CDK4;CDK6;CSNK2A1;HSPA1A;IFNGR1;IL12A;IL2;IRF3;MAP3K7;MAVS;MYD88;PIK3R3;STAT5B;TLR4;TNFRSF10C;TP53	16	0.0494
Endothelial cell pathways
Ribosome	MRPL12;MRPL16;MRPL2;RPL10A;RPL13;RPL13A;RPL15;RPL18;RPL22;RPL23;RPL36A;RPL37;RPLP0;RPLP2;RPS2;RPS24;RPS3;RPS12	18	0.0003
RNA transport	EIF1B;EIF3B;EIF4A1;EIF4EBP2;FXR1;MAGOH;NUP54;NUP98;RBM8A;RPP21;STRAP;TGS1;TPR	13	0.00122
Spliceosome	CWC15;LSM8;MAGOH;PRPF38A;PRPF40A;PRPF6;RBM25;RBM8A;SNRPB;SNU13;SNW1;SRSF1;SRSF3	13	0.00166
Hepatocellular carcinoma	CCND1;CDK4;CTNNB1;ELK1;GADD45B;HGF;HMOX1;PRKCA;SHC1;SHC3;SMARCA4;SMARCC1	12	0.00252
Proteoglycans in cancer	ARHGEF12;CCND1;CD44;CD63;CTNNB1;ELK1;FGFR1;HGF;ITPR2;MAPK11;PRKCA;RHOA;SLC9A1;VTN	14	0.00428
Influenza A	CASP9;EP300;ICAM1;IFNGR1;IVNS1ABP;JAK2;JUN;MAP2K7;MAPK11;MAVS;NUP98;PRKCA;SLC25A6;SOCS3	14	0.00567
AGE-RAGE signalling pathway in diabetic complications	CCND1;CDK4;EGR1;ICAM1;JAK2;JUN;MAPK11;PRKCA;VCAM1;VEGFC	10	0.00589
Axon guidance	ARHGEF12;EFNB2;LIMK2;PARD3;PLXNA1;PLXNB2;PRKCA;RHOA;SEMA4G;SRGAP1	10	0.00589
HTLV-1 infection	CCND1;CDK4;CREB1;CTNNB1;EGR1;ELK1;EP300;HLA-B;ICAM1;JUN;SLC25A6;VCAM1	12	0.00856
PI3K-Akt signalling pathway	BCL2L11;CASP9;CCND1;CDK4;CREB1;FGF1;FGFR1;FLT3LG;GH1;GYS1;HGF;ITGA4;JAK2;MCL1;PHLPP2;PRKCA;RPTOR;VEGFC;VTN	19	0.0089
Lysosome	ARSB;CD63;CTNS;GNPTG;GNS;IDS;IGF2R;SCARB2;SMPD1	9	0.00903
Fluid shear stress and atherosclerosis	HMOX1;CTNNB1;ICAM1;JUN;MAP2K7;MAPK11;PECAM1;RHOA;VCAM1	9	0.00903
Breast cancer	CCND1;CDK4;CTNNB1;FGF1;FGFR1;GADD45B;JUN;SHC1;SHC3	9	0.00909
Endocytosis	CYTH2;EPS15L1;GRK4;HLA-B;IGF2R;MVB12A;MVB12B;PARD3;PIP5K1C;PLD1;RHOA;WIPF2;ZFYVE16	13	0.0105
Oxytocin signalling pathway	CCND1;ELK1;ITPR2;JUN;KCNJ4;MYLK;NPR2;PRKCA;RHOA	9	0.0127
Phospholipase D signalling pathway	AGPAT3;CYTH2;PIP5K1C;PLD1;PRKCA;RHOA;SHC1;SHC3	8	0.0156
Colorectal cancer	BCL2L11;CASP9;CCND1;CTNNB1;GADD45B;JUN;RHOA	7	0.0156
GnRH signalling pathway	ELK1;ITPR2;JUN;MAP2K7;MAP3K2;MAPK11;PLD1;PRKCA	8	0.0207
MicroRNAs in cancer	BCL2L11;CCND1;CD44;CDCA5;CRKL;EP300;EZH2;FOXP1;HMOX1;MCL1;MIR101-1;PRKCA;RHOA;RPTOR;SHC1	15	0.0214
Gastric cancer	CCND1;CTNNB1;FGF1;GADD45B;HGF;SHC1;SHC3	7	0.0223
Leishmaniasis	ELK1;IFNGR1;ITGA4;JAK2;JUN;MAPK11;TAB2	7	0.0223
Rap1 signalling pathway	CRKL;CTNNB1;FGF1;FGFR1;HGF;MAGI3;MAPK11;PARD3;PRKCA;RHOA;SIPA1L2;SIPA1L3;VEGFC	13	0.0252
MAPK signalling pathway	CRKL;DUSP3;ELK1;FGF1;FGFR1;FLT3LG;GADD45B;HGF;JUN;MAP2K7;MAP3K2;MAPK11;MAPK8IP3;MAPKAPK3;MKNK2;NF1;PRKCA;TAB2;TAOK2;VEGFC	20	0.0263
Thyroid hormone signalling pathway	CASP9;CCND1;CTNNB1;EP300;MED13L;PFKFB2;PLN;PRKCA;SLC9A1	9	0.0273
Natural killer cell mediated cytotoxicity	GZMB;HLA-B;ICAM1;IFNGR1;PRKCA;SHC1;SHC3	7	0.0313
Adherens junction	CTNNB1;EP300;FGFR1;PARD3;RHOA;WASF2	6	0.0313
Pancreatic secretion	ITPR2;PLA2G5;PRKCA;RHOA;SLC9A1;TPCN2	6	0.0313
Melanoma	CCND1;CDK4;FGF1;FGFR1;GADD45B;HGF	6	0.0313
Insulin signalling pathway	CRKL;ELK1;FASN;FBP2;GYS1;MKNK2;PPP1R3F;RHOQ;RPTOR;SHC1;SHC3;SOCS3	12	0.0342
Glioma	CCND1;CDK4;GADD45B;PRKCA;SHC;SHC1	6	0.0355
Herpes simplex infection	CASP8;CD74;EEF1D;EP300;HLA-B;IFNGR1;JAK2;JUN;MAVS;SKP2;SOCS3;SP100;SRSF1;SRSF3;TAB2	15	0.038
cGMP-PKG signalling pathway	ADRB2;CREB1;ITPR2;KCNMB4;MRVI1;MYLK;NPR2;PDE3A;PLN;RHOA;SLC25A6	11	0.042
Wnt signalling pathway	CCND1;CTNNB1;EP300;JUN;PRICKLE4;PRKCA;RHOA;TBL1Y	8	0.0421
Pathways in cancer	ARHGEF11;ARHGEF12;BCL2L11;CASP8;CASP9;CCND1;CDK4;CRKL;CTNNB1;ELK1;EML4;EP300;FGF1;FGFR1;FLT3LG;GADD45B;GLI2;HGF;HMOX1;IFNGR1;IL13RA1;IL5RA;IL6ST;JAK2;JUN;PLD1;PRKCA;RAD51;RHOA;SKP2;SUFU;TPR;VEGFC	33	0.0425
			#, number; IMPaLA, Integrated Molecular Pathway Level Analysis; KEGG, Kyoto Encyclopaedia of Genes and Genomes
