# Supplementary material for: Type 2 diabetes mellitus-associated transcriptome alterations in cortical neurones and associated neurovascular unit cells in the ageing brain
Source: Acta Neuropathol Commun. 2021 Jan 6;9:5. doi: 10.1186/s40478-020-01109-y (PMC7788898; doi:10.1186/s40478-020-01109-y)
Supplement: Supplementary file 5 — Additional file 5 Table S2 NanoString nCounter Custom CodeSet: C6959X1. *P < 0.05, **P < 0.01. #, number; CTRL, control; CUS, custom; FC, fold-change; HK, housekeeping; Hs, Homo sapiens; mRNA, messenger RNA; NEG, negative; POS, positive; sp., species [file 40478_2020_1109_MOESM5_ESM.xlsx]

## Sheet: Supplementary Table S2
Supplementary Table S2
NanoString nCounter Custom CodeSet: C6959X1
Probe	Gene Name	Sp.	Class	Analyte Type	Accession #	NanoString Panel	Target Sequence	Affymetrixa			NanoStringb
								FC	P-value		FC	P-value
Genes in the Diabetes and Dementia Network (n = 28)
BACE1	beta-site APP-cleaving enzyme 1	Hs	Endogenous	mRNA	NM_012104.3	nCounter_Human_Neuropathology	GCTGGCCAAAGTCAGTAGGAGAGGATGCACAGTTTGCTATTTGCTTTAGAGACAGGGACTGTATAAACAAGCCTAACATTGGTGCAAAGATTGCCTCTTG	-1.16	0.471		-1.03	0.841
BCL2	B-cell CLL/lymphoma 2	Hs	Endogenous	mRNA	NM_000657.2	nCounter_Human_Neuropathology	TAACGTGCCTCATGAAATAAAGATCCGAAAGGAATTGGAATAAAAATTTCCTGCATCTCATGCCAAGGGGGAAACACCAGAATCAAGTGTTCCGCGTGAT	1.36	0.028*		1.03	0.848
CACNA1C	calcium voltage-gated channel subunit alpha1 C	Hs	Endogenous	mRNA	NM_199460.2	nCounter_Human_Neuropathology	CAGTTCTTGGAAGGGGCCCGGATGTACTGAGGATGCGTTACAGTTTCACTCGAGGAGGCAGTAGTGGAAAGGAGCAGTTTTTGGGGTTTGATGCCATAAT	-1.01	0.958		-1.24	0.12
CALM1	calmodulin 1 (phosphorylase kinase, delta)	Hs	Endogenous	mRNA	NM_006888.3	nCounter_Human_Neuropathology	ACCTTGCCTGAAAACAAGCAGATACCGATTGCTTCATCCTATTTATGGACATGTAGGTCTAGTTGCATTTTCACTGGGGGGAGGGGGGAAGGTGAATTAT	-1.28	0.246		-1.11	0.63
CASP8	caspase 8	Hs	Endogenous	mRNA	NM_001228.4	nCounter_Human_Neuropathology	AGATGGACTTCAGCAGAAATCTTTATGATATTGGGGAACAACTGGACAGTGAAGATCTGGCCTCCCTCAAGTTCCTGAGCCTGGACTACATTCCGCAAAG	1.19	0.458		1.18	0.892
CASP9	caspase 9	Hs	Endogenous	mRNA	XM_011542270.1	nCounter_Human_Neuropathology	GGCCAGGCAGCTGATCATAGATCTGGAGACTCGAGGGAGTCAGGCTCTTCCTTTGTTCATCTCCTGCTTAGAGGACACAGGCCAGGACATGCTGGCTTCG	1.3	0.09		1.22	0.956
CCND1	cyclin D1	Hs	Endogenous	mRNA	NM_053056.2	nCounter_Human_Neuropathology	TTGAACACTTCCTCTCCAAAATGCCAGAGGCGGAGGAGAACAAACAGATCATCCGCAAACACGCGCAGACCTTCGTTGCCCTCTGTGCCACAGATGTGAA	-1.05	0.804		-1.17	0.875
COX5B	cytochrome c oxidase subunit 5B	Hs	Endogenous	mRNA	NM_001862.2	nCounter_Human_Neuroinflammation	CAGGCACCAGGGAAGACCCTAATTTAGTCCCCTCCATCTCCAACAAGAGAATAGTAGGCTGCATCTGTGAAGAGGACAATACCAGCGTCGTCTGGTTTTG	-1.47	0.019*		-1.17	0.095
CYBB	cytochrome b-245, beta polypeptide	Hs	Endogenous	mRNA	NM_000397.3	nCounter_Human_Neuropathology	TTTGAAGCATGAAAAAAGAGGGTTGGAGGTGGAGAATTAACCTCCTGCCATGACTCTGGCTCATCTAGTCCTGCTCCTTGTGCTATAAAATAAATGCAGA	2.74	0.020*		1.26	0.639
EGR1	early growth response 1	Hs	Endogenous	mRNA	NM_001964.2	nCounter_Human_Neuropathology	GAGGCATACCAAGATCCACTTGCGGCAGAAGGACAAGAAAGCAGACAAAAGTGTTGTGGCCTCTTCGGCCACCTCCTCTCTCTCTTCCTACCCGTCCCCG	1.33	0.063		1.52	0.666
GRIN1	glutamate ionotrophic receptor NMDA type subunit 1	Hs	Endogenous	mRNA	NM_000832.5	nCounter_Human_Neuropathology	TTCAAGAGAGTGCTGATGTCTTCCAAGTATGCGGATGGGGTGACTGGTCGCGTGGAGTTCAATGAGGATGGGGACCGGAAGTTCGCCAACTACAGCATCA	-1.26	0.226		-1.32	0.024*
GRIN2C	glutamate ionotrophic receptor NMDA type subunit 2C	Hs	Endogenous	mRNA	NM_000835.3	nCounter_Human_Neuropathology	TTCATGATCCAAGAGCAATACATCGACACTGTGTCGGGCCTCAGTGACAAGAAGTTTCAGCGGCCTCAAGATCAGTACCCACCTTTCCGCTTCGGCACGG	1.16	0.386		1.32	0.421
ICAM1	intercellular adhesion molecule 1	Hs	Endogenous	mRNA	NM_000201.2	nCounter_Human_Neuropathology	AAATACTGAAACTTGCTGCCTATTGGGTATGCTGAGGCCCCACAGACTTACAGAAGAAGTGGCCCTCCATAGACATGTGTAGCATCAAAACACAAAGGCC	1.83	0.124		1.71	0.465
IL6	interleukin 6	Hs	Endogenous	mRNA	NM_000600.3	nCounter_Human_Neuropathology	GGCACTGGCAGAAAACAACCTGAACCTTCCAAAGATGGCTGAAAAAGATGGATGCTTCCAATCTGGATTCAATGAGGAGACTTGCCTGGTGAAAATCATC	1.43	0.043*		1.16	0.781
INSR	insulin receptor	Hs	Endogenous	mRNA	NM_000208.2	nCounter_Human_Neuropathology	CACCCGGGGTTCTGTCCGCATCGAGAAGAACAATGAGCTCTGTTACTTGGCCACTATCGACTGGTCCCGTATCCTGGATTCCGTGGAGGATAATTACATC	-1.16	0.376		-1.1	0.487
ITPR2	inositol 1,4,5-triphosphate receptor type 2	Hs	Endogenous	mRNA	NM_002223.2	nCounter_Human_Neuropathology	GTTTTGTTGGAAATCGTGGCACGTTCACCCGTGGGTACCGAGCAGTCATCCTGGATATGGCCTTTCTCTATCACGTGGCGTATGTCCTGGTTTGCATGCT	1.35	0.058		1.22	0.223
JUN	jun proto-oncogene	Hs	Endogenous	mRNA	NM_002228.3	nCounter_Human_Neuropathology	ACACAGCCAGCCAGCCAGGTCGGCAGTATAGTCCGAACTGCAAATCTTATTTTCTTTTCACCTTCTCTCTAACTGCCCAGAGCTAGCGCCTGTGGCTCCC	-1.07	0.783		-1.09	0.718
MAP2K2	mitogen-activated protein kinase kinase 2	Hs	Endogenous	mRNA	NM_030662.3	nCounter_Human_Neuropathology	GGTCACGGGATGGATAGCCGGCCTGCCATGGCCATCTTTGAACTCCTGGACTATATTGTGAACGAGCCACCTCCTAAGCTGCCCAACGGTGTGTTCACCC	-1.09	0.723		-1.11	0.49
MAPK1	mitogen-activated protein kinase 1	Hs	Endogenous	mRNA	NM_138957.2	nCounter_Human_Neuropathology	ACTGCCAGAGAACCCTGAGGGAGATAAAAATCTTACTGCGCTTCAGACATGAGAACATCATTGGAATCAATGACATTATTCGAGCACCAACCATCGAGCA	1.25	0.514		-1.27	0.118
PLCB1	phospholipase C beta 1	Hs	Endogenous	mRNA	NM_182734.1	nCounter_Human_Neuropathology	GTGGCACTTAATTTCCAGACAATGGACCTGGCTATGCAAATAAATATGGGGATGTATGAATACAACGGGAAGAGTGGCTACAGATTGAAGCCAGAGTTCA	-1.4	0.608		-1.11	0.454
PLCG2	phospholipase C gamma 2	Hs	Endogenous	mRNA	NM_002661.2	nCounter_Human_Neuroinflammation	GCTTGAAAATCTTACACCAGGAAGCGATGAATGCGTCCACGCCCACCATTATCGAGAGTTGGCTGAGAAAGCAGATATATTCTGTGGATCAAACCAGAAG	1.55	0.487		1.1	0.894
PRKAR2A	protein kinase cAMP-dependent type II regulatory subunit alpha	Hs	Endogenous	mRNA	NM_004157.2	nCounter_Human_Neuroinflammation	TCGGAGGAGGACGAGGACTTGGAAGTTCCAGTTCCTAGCAGATTTAATAGACGAGTATCAGTCTGTGCTGAGACCTATAACCCTGATGAGGAAGAGGAAG	1.04	0.78		1.11	0.622
PRKCA	protein kinase C alpha	Hs	Endogenous	mRNA	NM_002737.2	nCounter_Human_Neuropathology	AAAACCATCCGCTCCACACTAAATCCGCAGTGGAATGAGTCCTTTACATTCAAATTGAAACCTTCAGACAAAGACCGACGACTGTCTGTAGAAATCTGGG	-1.11	0.83		-1.1	0.284
RAF1	Raf-1 prot-oncogene, serine/threonine kinase	Hs	Endogenous	mRNA	NM_002880.3	nCounter_Human_Neuropathology	CCTATGGCATCGTATTGTATGAACTGATGACGGGGGAGCTTCCTTATTCTCACATCAACAACCGAGATCAGATCATCTTCATGGTGGGCCGAGGATATGC	-1.26	0.385		-1.04	0.817
SOCS3	suppressor of cytokine signaling 3	Hs	Endogenous	mRNA	NM_003955.3	nCounter_Human_Neuroinflammation	GGAGGATGGAGGAGACGGGACATCTTTCACCTCAGGCTCCTGGTAGAGAAGACAGGGGATTCTACTCTGTGCCTCCTGACTATGTCTGGCTAAGAGATTC	1.11	0.693		2.25	0.174
TGFBR1	transforming growth factor beta receptor 1	Hs	Endogenous	mRNA	NM_004612.2	nCounter_Human_Neuroinflammation	GAATCCTTCAAACGTGCTGACATCTATGCAATGGGCTTAGTATTCTGGGAAATTGCTCGACGATGTTCCATTGGTGGAATTCATGAAGATTACCAACTGC	1.36	0.156		1.59	0.808
TNF	tumor necrosis factor	Hs	Endogenous	mRNA	NM_000594.2	nCounter_Human_Neuropathology	ACTCAGAAAAGCCCTGCTGGATGGTAAATCATGGAATCCAGAAGGAACAGTGGGTACAGGATGCAATTGGCAGGAAGCAACATCTATCTGAAGAGGAAAA	1.05	0.854		1.53	0.55
TNFRSF1A	tumor necrosis factor receptor superfamily member 1A	Hs	Endogenous	mRNA	NM_001065.2	nCounter_Human_Neuropathology	ACGGACTGCAGGGAGTGTGAGAGCGGCTCCTTCACCGCTTCAGAAAACCACCTCAGACACTGCCTCAGCTGCTCCAAATGCCGAAAGGAAATGGGTCAGG	1.49	0.098		1.42	0.787
Genes in the Diabetic Complications Network (n = 42)
ADCY9	adenylate cyclase 9	Hs	Endogenous	mRNA	NM_001116.3	nCounter_Human_Neuropathology	CCATTAGCTGTAAGGTTTCCTGTCAGGTGTGACTGTCAGTTTGCTGGTCTTCCAATACCGAAGAAAGGGTGGTTGTGACAATACCTCTTGCTTCTAAAGA	-1.03	0.723		-1.01	0.919
BCL2	B-cell CLL/lymphoma 2	Hs	Endogenous	mRNA	NM_000657.2	nCounter_Human_Neuropathology	TAACGTGCCTCATGAAATAAAGATCCGAAAGGAATTGGAATAAAAATTTCCTGCATCTCATGCCAAGGGGGAAACACCAGAATCAAGTGTTCCGCGTGAT	1.36	0.028*		1.03	0.848
BCL2L11	BCL2 like 11	Hs	Endogenous	mRNA	NM_138621.4	nCounter_Human_Neuroinflammation	AAAAAAGACCAAATGGCAAAGCAACCTTCTGATGTAAGTTCTGAGTGTGACCGAGAAGGTAGACAATTGCAGCCTGCGGAGAGGCCTCCCCAGCTCAGAC	1.81	0.066		1.24	0.715
CALM1	calmodulin 1 (phosphorylase kinase, delta)	Hs	Endogenous	mRNA	NM_006888.3	nCounter_Human_Neuropathology	ACCTTGCCTGAAAACAAGCAGATACCGATTGCTTCATCCTATTTATGGACATGTAGGTCTAGTTGCATTTTCACTGGGGGGAGGGGGGAAGGTGAATTAT	-1.28	0.246		-1.11	0.63
CAMK2B	calcium/calmodulin-dependent protein kinase II beta	Hs	Endogenous	mRNA	NM_001220.3	nCounter_Human_Neuropathology	TCACCAGAAGCTGGAGAGAGAGGCTCGGATCTGCCGCCTTCTGAAGCATTCCAACATCGTGCGTCTCCACGACAGCATCTCCGAGGAGGGCTTCCACTAC	-1.24	0.205		-1.22	0.268
CASP8	caspase 8	Hs	Endogenous	mRNA	NM_001228.4	nCounter_Human_Neuropathology	AGATGGACTTCAGCAGAAATCTTTATGATATTGGGGAACAACTGGACAGTGAAGATCTGGCCTCCCTCAAGTTCCTGAGCCTGGACTACATTCCGCAAAG	1.19	0.458		1.18	0.892
CCND1	cyclin D1	Hs	Endogenous	mRNA	NM_053056.2	nCounter_Human_Neuropathology	TTGAACACTTCCTCTCCAAAATGCCAGAGGCGGAGGAGAACAAACAGATCATCCGCAAACACGCGCAGACCTTCGTTGCCCTCTGTGCCACAGATGTGAA	-1.05	0.804		-1.17	0.875
COX5B	cytochrome c oxidase subunit 5B	Hs	Endogenous	mRNA	NM_001862.2	nCounter_Human_Neuroinflammation	CAGGCACCAGGGAAGACCCTAATTTAGTCCCCTCCATCTCCAACAAGAGAATAGTAGGCTGCATCTGTGAAGAGGACAATACCAGCGTCGTCTGGTTTTG	-1.47	0.019*		-1.17	0.095
CTNNB1	catenin beta 1	Hs	Endogenous	mRNA	NM_001098210.1	nCounter_Human_Neuropathology	TCTTGCCCTTTGTCCCGCAAATCATGCACCTTTGCGTGAGCAGGGTGCCATTCCACGACTAGTTCAGTTGCTTGTTCGTGCACATCAGGATACCCAGCGC	-1.5	0.331		-1.02	0.772
CUL2	cullin 2	Hs	Endogenous	mRNA	NM_003591.2	nCounter_Human_Neuropathology	GACAACTTACTGAAGAAGTCAGCGAAAGGGATGACAGAGAATGAAGTGGAAGACAGGCTCACGAGCTTCATCACAGTGTTCAAATACATTGATGACAAGG	-1.08	0.633		-1.13	0.374
CYBB	cytochrome b-245, beta polypeptide	Hs	Endogenous	mRNA	NM_000397.3	nCounter_Human_Neuropathology	TTTGAAGCATGAAAAAAGAGGGTTGGAGGTGGAGAATTAACCTCCTGCCATGACTCTGGCTCATCTAGTCCTGCTCCTTGTGCTATAAAATAAATGCAGA	2.74	0.020*		1.26	0.639
DDIT3	DNA damage inducible transcript 3	Hs	Endogenous	mRNA	NM_004083.4	nCounter_Human_Neuropathology	TTAAAGATGAGCGGGTGGCAGCGACAGAGCCAAAATCAGAGCTGGAACCTGAGGAGAGAGTGTTCAAGAAGGAAGTGTATCTTCATACATCACCACACCT	1.19	0.545		2.03	0.036*
EGF	epidermal growth factor	Hs	Endogenous	mRNA	NM_001963.4	nCounter_Human_Neuropathology	GGAGTGAAGGCTCTGTTGGAGACATCAGAGAAAATAACAGCTGTGTCATTGGATGTGCTTGATAAGCGGCTGTTTTGGATTCAGTACAACAGAGAAGGAA	-1.34	0.221		-1.34	0.765
EGFR	epidermal growth factor receptor	Hs	Endogenous	mRNA	NM_201282.1	nCounter_Human_Neuropathology	ACATCCTGCCGGTGGCATTTAGGGGTGACTCCTTCACACATACTCCTCCTCTGGATCCACAGGAACTGGATATTCTGAAAACCGTAAAGGAAATCACAGG	1.52	0.201		1.13	0.675
EGR1	early growth response 1	Hs	Endogenous	mRNA	NM_001964.2	nCounter_Human_Neuropathology	GAGGCATACCAAGATCCACTTGCGGCAGAAGGACAAGAAAGCAGACAAAAGTGTTGTGGCCTCTTCGGCCACCTCCTCTCTCTCTTCCTACCCGTCCCCG	1.33	0.063		1.52	0.666
EP300	E1A binding protein p300	Hs	Endogenous	mRNA	NM_001429.2	nCounter_Human_Neuropathology	CCAGCCAGGCCCAACAGAGCAGTCCTGGATTAGGTTTGATAAATAGCATGGTCAAAAGCCCAATGACACAGGCAGGCTTGACTTCTCCCAACATGGGGAT	1.24	0.231		1.06	0.478
HMOX1	heme oxygenase 1	Hs	Endogenous	mRNA	NM_002133.1	nCounter_Human_Neuropathology	CAAGGACCAGAGCCCCTCACGGGCACCAGGGCTTCGCCAGCGGGCCAGCAACAAAGTGCAAGATTCTGCCCCCGTGGAGACTCCCAGAGGGAAGCCCCCA	1.8	0.055		8.38	7.86E-03**
ICAM1	intercellular adhesion molecule 1	Hs	Endogenous	mRNA	NM_000201.2	nCounter_Human_Neuropathology	AAATACTGAAACTTGCTGCCTATTGGGTATGCTGAGGCCCCACAGACTTACAGAAGAAGTGGCCCTCCATAGACATGTGTAGCATCAAAACACAAAGGCC	1.83	0.124		1.71	0.465
IGF1	insulin like growth factor 1	Hs	Endogenous	mRNA	NM_000618.3	nCounter_Human_Neuropathology	CGTGGATGAGTGCTGCTTCCGGAGCTGTGATCTAAGGAGGCTGGAGATGTATTGCGCACCCCTCAAGCCTGCCAAGTCAGCTCGCTCTGTCCGTGCCCAG	-1.04	0.885		-1.15	0.818
IL1R2	interleukin 1 receptor type 2	Hs	Endogenous	mRNA	NM_173343.1	nCounter_Human_Neuroinflammation	CCCTCAAGACCATATCAGCTTCTCTGGGGTCAAGACTGACAATCCCGTGTAAGGTGTTTCTGGGAACCGGCACACCCTTAACCACCATGCTGTGGTGGAC	1.2	0.344		1.66	0.489
IL6	interleukin 6	Hs	Endogenous	mRNA	NM_000600.3	nCounter_Human_Neuropathology	GGCACTGGCAGAAAACAACCTGAACCTTCCAAAGATGGCTGAAAAAGATGGATGCTTCCAATCTGGATTCAATGAGGAGACTTGCCTGGTGAAAATCATC	1.43	0.043*		1.16	0.781
IL6R	interleukin 6 receptor	Hs	Endogenous	mRNA	NM_000565.2	nCounter_Human_Neuropathology	CCCGGAGGGAGACAGCTCTTTCTACATAGTGTCCATGTGCGTCGCCAGTAGTGTCGGGAGCAAGTTCAGCAAAACTCAAACCTTTCAGGGTTGTGGAATC	1.35	0.031*		1.15	0.883
INSR	insulin receptor	Hs	Endogenous	mRNA	NM_000208.2	nCounter_Human_Neuropathology	CACCCGGGGTTCTGTCCGCATCGAGAAGAACAATGAGCTCTGTTACTTGGCCACTATCGACTGGTCCCGTATCCTGGATTCCGTGGAGGATAATTACATC	-1.16	0.376		-1.1	0.487
JUN	jun proto-oncogene	Hs	Endogenous	mRNA	NM_002228.3	nCounter_Human_Neuropathology	ACACAGCCAGCCAGCCAGGTCGGCAGTATAGTCCGAACTGCAAATCTTATTTTCTTTTCACCTTCTCTCTAACTGCCCAGAGCTAGCGCCTGTGGCTCCC	-1.07	0.783		-1.09	0.718
MAP2K2	mitogen-activated protein kinase kinase 2	Hs	Endogenous	mRNA	NM_030662.3	nCounter_Human_Neuropathology	GGTCACGGGATGGATAGCCGGCCTGCCATGGCCATCTTTGAACTCCTGGACTATATTGTGAACGAGCCACCTCCTAAGCTGCCCAACGGTGTGTTCACCC	-1.09	0.723		-1.11	0.49
MAPK1	mitogen-activated protein kinase 1	Hs	Endogenous	mRNA	NM_138957.2	nCounter_Human_Neuropathology	ACTGCCAGAGAACCCTGAGGGAGATAAAAATCTTACTGCGCTTCAGACATGAGAACATCATTGGAATCAATGACATTATTCGAGCACCAACCATCGAGCA	1.25	0.514		-1.27	0.118
NFE2L2	nuclear factor, erythroid 2 like 2	Hs	Endogenous	mRNA	NM_006164.3	nCounter_Human_Neuropathology	TCCCGGTCACATCGAGAGCCCAGTCTTCATTGCTACTAATCAGGCTCAGTCACCTGAAACTTCTGTTGCTCAGGTAGCCCCTGTTGATTTAGACGGTATG	1.2	0.163		1.28	0.16
NQO1	NAD(P)H dehydrogenase, quinone 1	Hs	Endogenous	mRNA	NM_000903.2	nCounter_Human_Neuropathology	CCGAATTCAAATCCTGGAAGGATGGAAGAAACGCCTGGAGAATATTTGGGATGAGACACCACTGTATTTTGCTCCAAGCAGCCTCTTTGACCTAAACTTC	1.62	0.131		2.26	0.026*
PECAM1	platelet/endothelial cell adhesion molecule 1	Hs	Endogenous	mRNA	NM_000442.3	nCounter_Human_Neuropathology	ATCTGCACTGCAGGTATTGACAAAGTGGTCAAGAAAAGCAACACAGTCCAGATAGTCGTATGTGAAATGCTCTCCCAGCCCAGGATTTCTTATGATGCCC	1.49	0.551		1.14	0.76
PLCB1	phospholipase C beta 1	Hs	Endogenous	mRNA	NM_182734.1	nCounter_Human_Neuropathology	GTGGCACTTAATTTCCAGACAATGGACCTGGCTATGCAAATAAATATGGGGATGTATGAATACAACGGGAAGAGTGGCTACAGATTGAAGCCAGAGTTCA	-1.4	0.608		-1.11	0.454
PLCG2	phospholipase C gamma 2	Hs	Endogenous	mRNA	NM_002661.2	nCounter_Human_Neuroinflammation	GCTTGAAAATCTTACACCAGGAAGCGATGAATGCGTCCACGCCCACCATTATCGAGAGTTGGCTGAGAAAGCAGATATATTCTGTGGATCAAACCAGAAG	1.55	0.487		1.1	0.894
PRKCA	protein kinase C alpha	Hs	Endogenous	mRNA	NM_002737.2	nCounter_Human_Neuropathology	AAAACCATCCGCTCCACACTAAATCCGCAGTGGAATGAGTCCTTTACATTCAAATTGAAACCTTCAGACAAAGACCGACGACTGTCTGTAGAAATCTGGG	-1.11	0.83		-1.1	0.284
RAF1	Raf-1 prot-oncogene, serine/threonine kinase	Hs	Endogenous	mRNA	NM_002880.3	nCounter_Human_Neuropathology	CCTATGGCATCGTATTGTATGAACTGATGACGGGGGAGCTTCCTTATTCTCACATCAACAACCGAGATCAGATCATCTTCATGGTGGGCCGAGGATATGC	-1.26	0.385		-1.04	0.817
RHOA	ras homolog family member A	Hs	Endogenous	mRNA	NM_001664.2	nCounter_Human_Neuropathology	GGTACTCTGGTGAGTCACCACTTCAGGGCTTTACTCCGTAACAGATTTTGTTGGCATAGCTCTGGGGTGGGCAGTTTTTTGAAAATGGGCTCAACCAGAA	1.07	0.999		-1.01	0.949
SOCS3	suppressor of cytokine signaling 3	Hs	Endogenous	mRNA	NM_003955.3	nCounter_Human_Neuroinflammation	GGAGGATGGAGGAGACGGGACATCTTTCACCTCAGGCTCCTGGTAGAGAAGACAGGGGATTCTACTCTGTGCCTCCTGACTATGTCTGGCTAAGAGATTC	1.11	0.693		2.25	0.174
TF	transferrin	Hs	Endogenous	mRNA	NM_001063.2	nCounter_Human_Neuropathology	CTGCTCCACCCTTAACCAATACTTCGGCTACTCGGGAGCCTTCAAGTGTCTGAAGGATGGTGCTGGGGATGTGGCCTTTGTCAAGCACTCGACTATATTT	-1.35	0.42		-1.59	0.092
TGFBR1	transforming growth factor beta receptor 1	Hs	Endogenous	mRNA	NM_004612.2	nCounter_Human_Neuroinflammation	GAATCCTTCAAACGTGCTGACATCTATGCAATGGGCTTAGTATTCTGGGAAATTGCTCGACGATGTTCCATTGGTGGAATTCATGAAGATTACCAACTGC	1.36	0.156		1.59	0.808
TLR4	toll like receptor 4	Hs	Endogenous	mRNA	NM_138554.2	nCounter_Human_Neuropathology	ACTCAGAAAAGCCCTGCTGGATGGTAAATCATGGAATCCAGAAGGAACAGTGGGTACAGGATGCAATTGGCAGGAAGCAACATCTATCTGAAGAGGAAAA	1.26	0.54		1.23	0.872
TNF	tumor necrosis factor	Hs	Endogenous	mRNA	NM_000594.2	nCounter_Human_Neuropathology	ACTCAGAAAAGCCCTGCTGGATGGTAAATCATGGAATCCAGAAGGAACAGTGGGTACAGGATGCAATTGGCAGGAAGCAACATCTATCTGAAGAGGAAAA	1.05	0.854		1.53	0.55
TNFRSF1A	tumor necrosis factor receptor superfamily member 1A	Hs	Endogenous	mRNA	NM_001065.2	nCounter_Human_Neuropathology	ACGGACTGCAGGGAGTGTGAGAGCGGCTCCTTCACCGCTTCAGAAAACCACCTCAGACACTGCCTCAGCTGCTCCAAATGCCGAAAGGAAATGGGTCAGG	1.49	0.098		1.42	0.787
TP53	tumor protein p53	Hs	Endogenous	mRNA	NM_000546.2	nCounter_Human_Neuropathology	GGGGAGCAGGGCTCACTCCAGCCACCTGAAGTCCAAAAAGGGTCAGTCTACCTCCCGCCATAAAAAACTCATGTTCAAGACAGAAGGGCCTGACTCAGAC	1.09	0.742		1.55	0.579
XBP1	X-box binding protein 1	Hs	Endogenous	mRNA	NM_005080.2	nCounter_Human_Neuropathology	GGAGTTAAGACAGCGCTTGGGGATGGATGCCCTGGTTGCTGAAGAGGAGGCGGAAGCCAAGGGGAATGAAGTGAGGCCAGTGGCCGGGTCTGCTGAGTCC	-1.51	0.044*		1.31	0.874
Genes in the DNA Damage Response Network (n = 37)
BCL2	B-cell CLL/lymphoma 2	Hs	Endogenous	mRNA	NM_000657.2	nCounter_Human_Neuropathology	TAACGTGCCTCATGAAATAAAGATCCGAAAGGAATTGGAATAAAAATTTCCTGCATCTCATGCCAAGGGGGAAACACCAGAATCAAGTGTTCCGCGTGAT	1.36	0.028*		1.03	0.848
BCL2L1	BCL2 like 1	Hs	Endogenous	mRNA	NM_138578.1	nCounter_Human_Neuropathology	CTAAGAGCCATTTAGGGGCCACTTTTGACTAGGGATTCAGGCTGCTTGGGATAAAGATGCAAGGACCAGGACTCCCTCCTCACCTCTGGACTGGCTAGAG	-2.19	0.034*		1.04	0.713
BCL2L11	BCL2 like 11	Hs	Endogenous	mRNA	NM_138621.4	nCounter_Human_Neuroinflammation	AAAAAAGACCAAATGGCAAAGCAACCTTCTGATGTAAGTTCTGAGTGTGACCGAGAAGGTAGACAATTGCAGCCTGCGGAGAGGCCTCCCCAGCTCAGAC	1.81	0.066		1.24	0.715
CALM1	calmodulin 1 (phosphorylase kinase, delta)	Hs	Endogenous	mRNA	NM_006888.3	nCounter_Human_Neuropathology	ACCTTGCCTGAAAACAAGCAGATACCGATTGCTTCATCCTATTTATGGACATGTAGGTCTAGTTGCATTTTCACTGGGGGGAGGGGGGAAGGTGAATTAT	-1.28	0.246		-1.11	0.63
CAMK2B	calcium/calmodulin-dependent protein kinase II beta	Hs	Endogenous	mRNA	NM_001220.3	nCounter_Human_Neuropathology	TCACCAGAAGCTGGAGAGAGAGGCTCGGATCTGCCGCCTTCTGAAGCATTCCAACATCGTGCGTCTCCACGACAGCATCTCCGAGGAGGGCTTCCACTAC	-1.24	0.205		-1.22	0.268
CASP8	caspase 8	Hs	Endogenous	mRNA	NM_001228.4	nCounter_Human_Neuropathology	AGATGGACTTCAGCAGAAATCTTTATGATATTGGGGAACAACTGGACAGTGAAGATCTGGCCTCCCTCAAGTTCCTGAGCCTGGACTACATTCCGCAAAG	1.19	0.458		1.18	0.892
CASP9	caspase 9	Hs	Endogenous	mRNA	XM_011542270.1	nCounter_Human_Neuropathology	GGCCAGGCAGCTGATCATAGATCTGGAGACTCGAGGGAGTCAGGCTCTTCCTTTGTTCATCTCCTGCTTAGAGGACACAGGCCAGGACATGCTGGCTTCG	1.3	0.09		1.22	0.956
CCND1	cyclin D1	Hs	Endogenous	mRNA	NM_053056.2	nCounter_Human_Neuropathology	TTGAACACTTCCTCTCCAAAATGCCAGAGGCGGAGGAGAACAAACAGATCATCCGCAAACACGCGCAGACCTTCGTTGCCCTCTGTGCCACAGATGTGAA	-1.05	0.804		-1.17	0.875
CCNG2	cyclin G2	Hs	Endogenous	mRNA	NM_004354.2	nCounter_Human_Neuroinflammation	CATGAAGGGGTCCAACTTCTCGGGTTGTTGAACGTCTACCTGGAACAAGAAGAGAGATTCCAACCTCGAGAAAAAGGGCTGAGTTTGATTGAGGCTACCC	1.32	9.39E-03**		1.06	0.685
CHEK1	checkpoint kinase 1	Hs	Endogenous	mRNA	NM_001114121.1	nCounter_Human_Neuroinflammation	AGGGTGATGGATTGGAGTTCAAGAGACACTTCCTGAAGATTAAAGGGAAGCTGATTGATATTGTGAGCAGCCAGAAGATTTGGCTTCCTGCCACATGATC	1.44	0.025*		1.2	0.868
CHMP2B	charged multivesicular body protein 2B	Hs	Endogenous	mRNA	NM_001244644.1	nCounter_Human_Neuropathology	AACACATCCTACCATAAAAACTGGAGGAGATATGTGTAACCTGGTTAATTTGGGATGGTGGACATTTTGGGCTAATACTGACAAAATACATCTTAGGACT	-1.57	0.168		1.16	0.389
CTSS	cathepsin S	Hs	Endogenous	mRNA	NM_004079.3	nCounter_Human_Neuroinflammation	ATGACAACGGCTTTCCAGTACATCATTGATAACAAGGGCATCGACTCAGACGCTTCCTATCCCTACAAAGCCATGGATCAGAAATGTCAATATGACTCAA	1.36	0.043*		1.41	0.831
CYBB	cytochrome b-245, beta polypeptide	Hs	Endogenous	mRNA	NM_000397.3	nCounter_Human_Neuropathology	TTTGAAGCATGAAAAAAGAGGGTTGGAGGTGGAGAATTAACCTCCTGCCATGACTCTGGCTCATCTAGTCCTGCTCCTTGTGCTATAAAATAAATGCAGA	2.74	0.020*		1.26	0.639
DDIT3	DNA damage inducible transcript 3	Hs	Endogenous	mRNA	NM_004083.4	nCounter_Human_Neuropathology	TTAAAGATGAGCGGGTGGCAGCGACAGAGCCAAAATCAGAGCTGGAACCTGAGGAGAGAGTGTTCAAGAAGGAAGTGTATCTTCATACATCACCACACCT	1.19	0.545		2.03	0.036*
EP300	E1A binding protein p300	Hs	Endogenous	mRNA	NM_001429.2	nCounter_Human_Neuropathology	CCAGCCAGGCCCAACAGAGCAGTCCTGGATTAGGTTTGATAAATAGCATGGTCAAAAGCCCAATGACACAGGCAGGCTTGACTTCTCCCAACATGGGGAT	1.24	0.231		1.06	0.478
GZMB	granzyme B	Hs	Endogenous	mRNA	NM_004131.3	nCounter_Human_Neuroinflammation	ACACTACAAGAGGTGAAGATGACAGTGCAGGAAGATCGAAAGTGCGAATCTGACTTACGCCATTATTACGACAGTACCATTGAGTTGTGCGTGGGGGACC	1.06	0.67		1.62	0.45
H2AFX	H2A histone family member X	Hs	Endogenous	mRNA	NM_002105.2	nCounter_Human_Neuroinflammation	CCGCCCCATTTCCCTTCCAGCAAACTCAACTCGGCAATCCAAGCACCTAGATACCAGCACAAGTCGGTTAATCCCTGTCTGGACTGAGCCTCCGTTGGCT	1.24	0.318		1.71	2.80E-03**
HDAC2	histone deacetylase 2	Hs	Endogenous	mRNA	NM_001527.1	nCounter_Human_Neuropathology	AAGCCTATTATCTCAAAGGTGATGGAGATGTATCAACCTAGTGCTGTGGTATTACAGTGTGGTGCAGACTCATTATCTGGTGATAGACTGGGTTGTTTCA	-1.08	0.726		-1.12	0.567
HRK	harakiri, BCL2 interacting protein	Hs	Endogenous	mRNA	NM_003806.1	nCounter_Human_Neuroinflammation	CTGTGTCCTTGGAGAAAGCTGGTTCCCGTTTTCCAGAGGGGGAGCCCAGAGCTTGAAAGGCCGCGGTTGGCACTTCGAGAAGGAAGTGGAGAGTAAAGAC	1.22	0.376		1.2	0.896
IGF1	insulin like growth factor 1	Hs	Endogenous	mRNA	NM_000618.3	nCounter_Human_Neuropathology	CGTGGATGAGTGCTGCTTCCGGAGCTGTGATCTAAGGAGGCTGGAGATGTATTGCGCACCCCTCAAGCCTGCCAAGTCAGCTCGCTCTGTCCGTGCCCAG	-1.04	0.885		-1.15	0.818
IL6	interleukin 6	Hs	Endogenous	mRNA	NM_000600.3	nCounter_Human_Neuropathology	GGCACTGGCAGAAAACAACCTGAACCTTCCAAAGATGGCTGAAAAAGATGGATGCTTCCAATCTGGATTCAATGAGGAGACTTGCCTGGTGAAAATCATC	1.43	0.043*		1.16	0.781
ITPR2	inositol 1,4,5-triphosphate receptor type 2	Hs	Endogenous	mRNA	NM_002223.2	nCounter_Human_Neuropathology	GTTTTGTTGGAAATCGTGGCACGTTCACCCGTGGGTACCGAGCAGTCATCCTGGATATGGCCTTTCTCTATCACGTGGCGTATGTCCTGGTTTGCATGCT	1.35	0.058		1.22	0.223
JUN	jun proto-oncogene	Hs	Endogenous	mRNA	NM_002228.3	nCounter_Human_Neuropathology	ACACAGCCAGCCAGCCAGGTCGGCAGTATAGTCCGAACTGCAAATCTTATTTTCTTTTCACCTTCTCTCTAACTGCCCAGAGCTAGCGCCTGTGGCTCCC	-1.07	0.783		-1.09	0.718
MAP2K2	mitogen-activated protein kinase kinase 2	Hs	Endogenous	mRNA	NM_030662.3	nCounter_Human_Neuropathology	GGTCACGGGATGGATAGCCGGCCTGCCATGGCCATCTTTGAACTCCTGGACTATATTGTGAACGAGCCACCTCCTAAGCTGCCCAACGGTGTGTTCACCC	-1.09	0.723		-1.11	0.49
MAPK1	mitogen-activated protein kinase 1	Hs	Endogenous	mRNA	NM_138957.2	nCounter_Human_Neuropathology	ACTGCCAGAGAACCCTGAGGGAGATAAAAATCTTACTGCGCTTCAGACATGAGAACATCATTGGAATCAATGACATTATTCGAGCACCAACCATCGAGCA	1.25	0.514		-1.27	0.118
NBN	nibrin	Hs	Endogenous	mRNA	NM_002485.4	nCounter_Human_Neuroinflammation	GACTACAAAGAATTACTGTGATCCTCAGGGCCATCCCAGTACAGGATTAAAGACAACAACTCCAGGACCAAGCCTTTCACAAGGCGTGTCAGTTGATGAA	-1.44	0.413		-1.15	0.12
NLRP3	NLR family, pyrin domain containing 3	Hs	Endogenous	mRNA	NM_001079821.2	nCounter_Human_Neuropathology	AGTGGGGTTCAGATAATGCACGTGTTTCGAATCCCACTGTGATATGCCAGGAAGACAGCATTGAAGAGGAGTGGATGGGTTTACTGGAGTACCTTTCGAG	-1.23	0.199		-1.31	0.709
PTEN	phosphatase and tensin homolog	Hs	Endogenous	mRNA	NM_000314.3	nCounter_Human_Neuropathology	TTGGATGTGCAGCAGCTTACATGTCTGAAGTTACTTGAAGGCATCACTTTTAAGAAAGCTTACAGTTGGGCCCTGTACCATCCCAAGTCCTTTGTAGCTC	-1.1	0.687		1.05	0.653
RAD1	RAD1 checkpoint DNA exonuclease	Hs	Endogenous	mRNA	NM_133377.2	nCounter_Human_Neuroinflammation	GAGTGAGACAGTTCTTTAGGATAAAAACCTGTCATCCCATTGCAGGATTCATTTAGCCTTTCTGGCCCTTACCCACTGATGCTAGTCATTGTGACCACCC	1.24	0.45		1.01	0.984
RAF1	Raf-1 prot-oncogene, serine/threonine kinase	Hs	Endogenous	mRNA	NM_002880.3	nCounter_Human_Neuropathology	CCTATGGCATCGTATTGTATGAACTGATGACGGGGGAGCTTCCTTATTCTCACATCAACAACCGAGATCAGATCATCTTCATGGTGGGCCGAGGATATGC	-1.26	0.385		-1.04	0.817
SESN1	sestrin 1	Hs	Endogenous	mRNA	NM_014454.2	nCounter_Human_Neuroinflammation	CTATTTTTCTGTGGAAAACCACTGCTGGCACAAGCAGTGACTGTTTGGCAGCTTCAAGTTTAGAGCTGTGAAGACAGGCTGCCATTCACAGTATTTTGCT	-1.03	0.911		-1.26	0.858
SESN2	sestrin 2	Hs	Endogenous	mRNA	NM_031459.3	nCounter_Human_Neuroinflammation	GCTTGTGTGTGATGTGCAGTCCCGAAGCCACACCCTCCCTTTTCCTCACTGGAATGGACAGTTCATTGCACTGACTCTGGGATCTCAGCCCTGCTCCTGG	1.01	0.944		2.69	0.271
TGFBR1	transforming growth factor beta receptor 1	Hs	Endogenous	mRNA	NM_004612.2	nCounter_Human_Neuroinflammation	GAATCCTTCAAACGTGCTGACATCTATGCAATGGGCTTAGTATTCTGGGAAATTGCTCGACGATGTTCCATTGGTGGAATTCATGAAGATTACCAACTGC	1.36	0.156		1.59	0.808
TLR4	toll like receptor 4	Hs	Endogenous	mRNA	NM_138554.2	nCounter_Human_Neuropathology	ACTCAGAAAAGCCCTGCTGGATGGTAAATCATGGAATCCAGAAGGAACAGTGGGTACAGGATGCAATTGGCAGGAAGCAACATCTATCTGAAGAGGAAAA	1.26	0.54		1.23	0.872
TNF	tumor necrosis factor	Hs	Endogenous	mRNA	NM_000594.2	nCounter_Human_Neuropathology	ACTCAGAAAAGCCCTGCTGGATGGTAAATCATGGAATCCAGAAGGAACAGTGGGTACAGGATGCAATTGGCAGGAAGCAACATCTATCTGAAGAGGAAAA	1.05	0.854		1.53	0.55
TNFRSF1A	tumor necrosis factor receptor superfamily member 1A	Hs	Endogenous	mRNA	NM_001065.2	nCounter_Human_Neuropathology	ACGGACTGCAGGGAGTGTGAGAGCGGCTCCTTCACCGCTTCAGAAAACCACCTCAGACACTGCCTCAGCTGCTCCAAATGCCGAAAGGAAATGGGTCAGG	1.49	0.098		1.42	0.787
TP53	tumor protein p53	Hs	Endogenous	mRNA	NM_000546.2	nCounter_Human_Neuropathology	GGGGAGCAGGGCTCACTCCAGCCACCTGAAGTCCAAAAAGGGTCAGTCTACCTCCCGCCATAAAAAACTCATGTTCAAGACAGAAGGGCCTGACTCAGAC	1.09	0.742		1.55	0.579
Genes in the Autophagy Network (n = 11)
ATG5	autophagy related 5	Hs	Endogenous	mRNA	NM_004849.2	nCounter_Human_Neuropathology	TGCAGTGGCTGAGTGAACATCTGAGCTACCCGGATAATTTTCTTCATATTAGTATCATCCCACAGCCAACAGATTGAAGGATCAACTATTTGCCTGAACA	1.3	0.332		1.05	0.791
BCL2	B-cell CLL/lymphoma 2	Hs	Endogenous	mRNA	NM_000657.2	nCounter_Human_Neuropathology	TAACGTGCCTCATGAAATAAAGATCCGAAAGGAATTGGAATAAAAATTTCCTGCATCTCATGCCAAGGGGGAAACACCAGAATCAAGTGTTCCGCGTGAT	1.36	0.028*		1.03	0.848
BCL2L1	BCL2 like 1	Hs	Endogenous	mRNA	NM_138578.1	nCounter_Human_Neuropathology	CTAAGAGCCATTTAGGGGCCACTTTTGACTAGGGATTCAGGCTGCTTGGGATAAAGATGCAAGGACCAGGACTCCCTCCTCACCTCTGGACTGGCTAGAG	-2.19	0.034*		1.04	0.713
BECN1	beclin 1, autophagy related	Hs	Endogenous	mRNA	NM_003766.2	nCounter_Human_Neuropathology	AGCTCAGTATCAGAGAGAATACAGTGAATTTAAACGACAGCAGCTGGAGCTGGATGATGAGCTGAAGAGTGTTGAAAACCAGATGCGTTATGCCCAGACG	-1.44	0.198		-1.07	0.267
MAP2K2	mitogen-activated protein kinase kinase 2	Hs	Endogenous	mRNA	NM_030662.3	nCounter_Human_Neuropathology	GGTCACGGGATGGATAGCCGGCCTGCCATGGCCATCTTTGAACTCCTGGACTATATTGTGAACGAGCCACCTCCTAAGCTGCCCAACGGTGTGTTCACCC	-1.09	0.723		-1.11	0.49
MAPK1	mitogen-activated protein kinase 1	Hs	Endogenous	mRNA	NM_138957.2	nCounter_Human_Neuropathology	ACTGCCAGAGAACCCTGAGGGAGATAAAAATCTTACTGCGCTTCAGACATGAGAACATCATTGGAATCAATGACATTATTCGAGCACCAACCATCGAGCA	1.25	0.514		-1.27	0.118
PPP2CA	protein phosphatase 2 catalytic subunit alpha	Hs	Endogenous	mRNA	NM_002715.2	nCounter_Human_Neuropathology	GACATTTAATCATGCCAATGGCCTCACGTTGGTGTCTAGAGCTCACCAGCTAGTGATGGAGGGATATAACTGGTGCCATGACCGGAATGTAGTAACGATT	-1.13	0.672		-1.13	0.669
PRKCQ	protein kinase C theta	Hs	Endogenous	mRNA	NM_006257.2	nCounter_Human_Neuropathology	GATGGACGATGATGTTGAGTGCACGATGGTAGAGAAGAGAGTTCTTTCCTTGGCCTGGGAGCATCCGTTTCTGACGCACATGTTTTGTACATTCCAGACC	-1.48	0.077		-1.44	0.589
PTEN	phosphatase and tensin homolog	Hs	Endogenous	mRNA	NM_000314.3	nCounter_Human_Neuropathology	TTGGATGTGCAGCAGCTTACATGTCTGAAGTTACTTGAAGGCATCACTTTTAAGAAAGCTTACAGTTGGGCCCTGTACCATCCCAAGTCCTTTGTAGCTC	-1.1	0.687		1.05	0.653
RAB7A	RAB7A, member RAS oncogene family	Hs	Endogenous	mRNA	NM_004637.5	nCounter_Human_Neuroinflammation	GATTCTGGAGTCGGGAAGACATCACTCATGAACCAGTATGTGAATAAGAAATTCAGCAATCAGTACAAAGCCACAATAGGAGCTGACTTTCTGACCAAGG	-1.29	0.034*		-1.11	0.502
RAF1	Raf-1 prot-oncogene, serine/threonine kinase	Hs	Endogenous	mRNA	NM_002880.3	nCounter_Human_Neuropathology	CCTATGGCATCGTATTGTATGAACTGATGACGGGGGAGCTTCCTTATTCTCACATCAACAACCGAGATCAGATCATCTTCATGGTGGGCCGAGGATATGC	-1.26	0.385		-1.04	0.817
Housekeeping Genes (n = 3)
ACTB	actin beta	Hs	Housekeeping	mRNA	NM_001101.2	HOUSEKEEPING	TGCAGAAGGAGATCACTGCCCTGGCACCCAGCACAATGAAGATCAAGATCATTGCTCCTCCTGAGCGCAAGTACTCCGTGTGGATCGGCGGCTCCATCCT	HK	HK		HK	HK
GAPDH	glyceraldehyde-3-phosphate dehydrogenase	Hs	Housekeeping	mRNA	NM_001256799.1	HOUSEKEEPING	GAACGGGAAGCTTGTCATCAATGGAAATCCCATCACCATCTTCCAGGAGCGAGATCCCTCCAAAATCAAGTGGGGCGATGCTGGCGCTGAGTACGTCGTG	HK	HK		HK	HK
RPLP0	ribosomal protein, large, P0	Hs	Housekeeping	mRNA	NM_001002.3	HOUSEKEEPING	CGAAATGTTTCATTGTGGGAGCAGACAATGTGGGCTCCAAGCAGATGCAGCAGATCCGCATGTCCCTTCGCGGGAAGGCTGTGGTGCTGATGGGCAAGAA	HK	HK		HK	HK
Positive Spike-In Controls (n = 6)
POS_A	positive A	CUS	Positive	System	ERCC_00117.1	RNA SPIKE	TCAGGCCTTGCCCTTACTAATGGCGCGTTGTAACGGGCCTTGAGGGAATGTCACTATTGAGGCACCCGTTCGACCCTCAGAGATATACCATTCCGCCTAT	CTRL	CTRL		CTRL	CTRL
POS_B	positive B	CUS	Positive	System	ERCC_00112.1	RNA SPIKE	ATGAAAGCGCTGCTACTATGATAAGAGTACACGTACAGGTCTCGCCCGATTGGATTATGGCGAGCTGCCGCATTGACGGACATACCTTTGAACGTAATCG	CTRL	CTRL		CTRL	CTRL
POS_C	positive C	CUS	Positive	System	ERCC_00002.1	RNA SPIKE	GCCGCTTTCGCTCGGGTCTGCGGGTTATAGCTTTTCAGTCTCGACGGGCTAGCACACATCTGGTTGACTAGGCGCATAGTCGCCATTCACAGATTTGCTC	CTRL	CTRL		CTRL	CTRL
POS_D	positive D	CUS	Positive	System	ERCC_00092.1	RNA SPIKE	TACCTGGCATTTGGGCACTTCTTGCGTTTAAGCGGGAAAGATCGCGAGGGCCCGCTATTTGCGATACTTCCCATGTCGGTGCCGTCGCCTCTATGTACTC	CTRL	CTRL		CTRL	CTRL
POS_E	positive E	CUS	Positive	System	ERCC_00035.1	RNA SPIKE	GGTTGAATTTGAGCGGATGGGCTCAACTGCGTCGTAACCGGTAGATACAGGGCATACGAGCCTCCCTATTTAACGGCATCATCCCGCGTAGTGCTGGTCA	CTRL	CTRL		CTRL	CTRL
POS_F	positive F	CUS	Positive	System	ERCC_00034.1	RNA SPIKE	ACGAAGCTGTTCGGCCGCACGCAAGTACCTCCCACTTAGAAAGCGAATAACCCAACGACCGTGTTCAACCCTGGCCGTCTCTCAACCAGGTATGCAATCA	CTRL	CTRL		CTRL	CTRL
Negative Spike-In Controls (n = 8)
NEG_A	negative A	CUS	Negative	System	ERCC_00096.1	RNA SPIKE	AACCGCCGCATACGGCCGATTGTCGCAGCCCGGGTCGATTATAACAACGGTGCAATCTCAGCTAAACCGACGCAGTTTTGCTCCTTGGATTCTGAGCCCG	CTRL	CTRL		CTRL	CTRL
NEG_B	negative B	CUS	Negative	System	ERCC_00041.1	RNA SPIKE	GCACTGGCATTGGTCGTTTCAGGAGGCCATACAGAACTGGTTTATATGAAGGAACATGGATCATTTGAAGTCATTGGGGAAACCCTTGATGATGCGGCAG	CTRL	CTRL		CTRL	CTRL
NEG_C	negative C	CUS	Negative	System	ERCC_00019.1	RNA SPIKE	GTACAGGCTGCTGGCTCATGTTTCCTTCTACGCTGCACTTGCGGGCATAGAGGTCGGTTGCGATCTATATTCGGAGATAACTATTCACCCAGCGCCACTC	CTRL	CTRL		CTRL	CTRL
NEG_D	negative D	CUS	Negative	System	ERCC_00076.1	RNA SPIKE	AGAGATCACGTGGACCAAAGCTGATTGATTACGGGACTGGCCGTAAGTGCTGCCCGCGAGTAGATCGTCTAGATCCGGCTAAAATTCCCTGCGGTGCCTT	CTRL	CTRL		CTRL	CTRL
NEG_E	negative E	CUS	Negative	System	ERCC_00098.1	RNA SPIKE	CCCAGATGACCTTCTCCCTCATAATCACTTAATCTGAGCGCAGGAGGCAGGCTGTATTAATTCCGGCCTCCAACCGGACCGTGGAACGACGCGACCAAGT	CTRL	CTRL		CTRL	CTRL
NEG_F	negative F	CUS	Negative	System	ERCC_00126.1	RNA SPIKE	GGGTCCTTACCGGCTGTAAGCTCACTACAATCCAGGTACAGAGTGCGTTAACCGGCCATTAGAGGGCCGCTACACCCGTCAGAATTTAAACGTATGGGCG	CTRL	CTRL		CTRL	CTRL
NEG_G	negative G	CUS	Negative	System	ERCC_00144.1	RNA SPIKE	ACCCGTATGAACTGTTGCCGGCTCGGAAATGTTAAGGCTCTGCGCACGCACTTTATCATTCGCAGCCTGTTCTGTCAGCGGGTCAGCCTAGGTTACGGTG	CTRL	CTRL		CTRL	CTRL
NEG_H	negative H	CUS	Negative	System	ERCC_00154.1	RNA SPIKE	TTGGTCCGAGGAGGCATATAGGAAACGATGGGCACGCGCTATTCAGACGTTATTTGGTATGGAGTAAGAGGCCGGAAACTGGGCTCGATTGATGGATACT	CTRL	CTRL		CTRL	CTRL
												aHuman Genome U133 Plus 2.0 GeneChip® array
												bnCounter XT CodeSet gene expression assay
												#, number; CTRL, control; CUS, custom; FC, fold-change; HK, housekeeping; Hs, Homo sapiens; mRNA, messenger RNA; NEG, negative; POS, positive; sp., species
												*P < 0.05, **P < 0.01
