# Supplementary material for: Type 2 diabetes mellitus-associated transcriptome alterations in cortical neurones and associated neurovascular unit cells in the ageing brain
Source: Acta Neuropathol Commun. 2021 Jan 6;9:5. doi: 10.1186/s40478-020-01109-y (PMC7788898; doi:10.1186/s40478-020-01109-y)
Supplement: Supplementary file 6 — Additional file 6 Table S3 Neurone-, Astrocyte-, and Endothelial Cell-Specific Transcripts. RMA, robust multi-array average [file 40478_2020_1109_MOESM6_ESM.xlsx]

## Sheet: Supplementary Table S3
Supplementary Table S3
Neurone-, Astrocyte-, and Endothelial Cell-Specific Transcripts
Probe Set ID	Gene	Gene Name	RMA Signal Intensity (Mean)a
			Neurones	Astrocytes	Endothelial Cells
Neurone-specific transcripts
221801_x_at	NEFL	neurofilament light	7.48	6.74	6.83
221805_at	NEFL	neurofilament light	10.69	8.11	8.06
221916_at	NEFL	neurofilament light	9.31	7.18	6.83
205113_at	NEFM	neurofilament medium	9.31	8.17	8.79
223902_at	NEFM	neurofilament medium	4.45	3.89	3.51
204412_s_at	NEFH	neurofilament heavy	7.04	5.81	5.82
33767_at	NEFH	neurofilament heavy	6.49	3.94	4.8
229406_at	RBFOX3	RNA binding Fox-1 homolog 3	7.8	6.13	6.68
235468_at	RBFOX3	RNA binding Fox-1 homolog 3	8.2	7.16	7.29
Astrocyte-specific transcripts
205208_at	ALDH1L1	aldehyde dehydrogenase 1 family member L1	6.45	6.42	6.55
215798_at	ALDH1L1	aldehyde dehydrogenase 1 family member L1	5.68	5.42	5.77
1569054_at	EAAT1	excitatory amino acid transporter 1	4.55	3.12	2.7
202800_at	EAAT1	excitatory amino acid transporter 1	10.55	9.45	9.63
1558009_at	EAAT2	excitatory amino acid transporter 2	9.82	8.92	8.1
1558010_s_at	EAAT2	excitatory amino acid transporter 2	9.55	8.53	7.43
208389_s_at	EAAT2	excitatory amino acid transporter 2	10.23	10.05	9.77
225491_at	EAAT2	excitatory amino acid transporter 2	11.07	9.18	9.47
203540_at	GFAP	glial fibrillary acidic protein	9.3	9.81	9.84
229259_at	GFAP	glial fibrillary acidic protein	7.2	7.04	7.34
200648_s_at	GLUL	glutamate-ammonia ligase	10.35	10.26	9.96
215001_s_at	GLUL	glutamate-ammonia ligase	10.85	10.08	9.91
217202_s_at	GLUL	glutamate-ammonia ligase	10.89	10.22	9.89
242281_at	GLUL	glutamate-ammonia ligase	7.5	7.8	7.94
1561521_at	S100B	S100 calcium binding protein B	3.35	2.25	3.01
209686_at	S100B	S100 calcium binding protein B	8.41	7.62	7.48
Endothelial cell-specific transcripts
202637_s_at	ICAM1	intercellular adhesion molecule 1	6.24	6.74	6.95
202638_s_at	ICAM1	intercellular adhesion molecule 1	3.51	3.59	4.27
215485_s_at	ICAM1	intercellular adhesion molecule 1	4.97	5.26	5.35
1558397_at	PECAM1	platelet and endothelial cell adhesion molecule 1	5.57	5.43	6.24
1559921_at	PECAM1	platelet and endothelial cell adhesion molecule 1	5.39	5.72	5.96
208981_at	PECAM1	platelet and endothelial cell adhesion molecule 1	6.66	6.83	6.83
208982_at	PECAM1	platelet and endothelial cell adhesion molecule 1	5.66	6.16	6.57
208983_s_at	PECAM1	platelet and endothelial cell adhesion molecule 1	6.39	6.9	7.48
203868_s_at	VCAM1	vascular cell adhesion molecule 1	2.9	2.46	3.62
202112_at	VWF	von Willebrand factor	5.61	5.64	6.14
233980_s_at	VWF	von Willebrand factor	4.31	4.62	4.84
					aAffymetrix U133 Plus 2.0 GeneChip® arrays
					RMA, robust multi-array average
